# Supplementary material for: Analysis of Bioactive Amino Acids from Fish Hydrolysates with a New Bioinformatic Intelligent System Approach
Source: Sci Rep. 2017 Sep 7;7:10860. doi: 10.1038/s41598-017-10890-1 (PMC5589738; doi:10.1038/s41598-017-10890-1)
Supplement: Supplementary file 2 — Dataset [file 41598_2017_10890_MOESM2_ESM.xls]

## Sheet: Sheet1
Temp	Moisture	fat	ash	Crude protein	aspartic acid	glutamic acid	serine	glycine	alanine	cysteine	tyrosine	Arginine	proline	valine	Methionine	Isoleucine	leucine	Histidine
29	5.5	0.1	25.45	58.28	35.44	65.65	21.26	56.13	40.2	0.75	12.61	27.81	32.44	23.27	14.97	16.23	34.1	6.97
29	5.76	0.11	25.39	58.17	35.31	65.44	21.13	56.31	40.07	0.65	12.46	27.43	32.32	23.19	14.72	16.16	34.07	6.54
29	5.11	0.07	25.85	58.51	35.78	65.93	21.68	56.94	40.33	0.85	12.75	27.94	32.67	23.57	14.93	16.27	34.24	6.98
29	5.21	0.08	25.73	58.42	35.66	65.86	21.62	56.85	40.3	0.8	12.71	27.89	32.55	23.49	14.87	16.26	34.2	6.87
29	5.32	0.09	25.61	58.32	35.55	65.71	21.5	56.78	40.21	0.77	12.67	27.73	32.47	23.39	14.86	16.24	34.16	6.83
29	5.99	0.13	25.13	58.09	35.17	65.31	21.11	56.19	40.04	0.6	12.31	27.27	32.17	23.09	14.48	16.11	34.04	6.55
29	5.65	0.11	25.4	58.2	35.35	65.52	21.29	56.51	40.09	0.7	12.5	27.55	32.33	23.24	14.83	16.23	34.09	6.61
29	5.87	0.12	25.22	58.11	35.24	65.37	21.13	56.26	40.06	0.62	12.38	27.36	32.25	23.14	14.63	16.14	34.05	6.54
29	5.56	0.1	25.53	58.22	35.41	65.59	21.35	56.57	40.13	0.73	12.58	27.63	32.35	23.27	14.84	16.24	34.12	6.71
29	55.42	0.09	25.6	58.3	35.5	65.65	21.43	56.64	40.15	0.75	12.6	27.7	32.42	23.33	14.86	16.25	34.14	6.76
19	5.53	0.083	25.47	57.28	30.4	55.45	16.25	54.43	39.6	0.75	12.65	21.35	28.65	23.25	11.45	16.23	33.07	6.64
19	5.32	0.05	58.76	57.23	30.6	55.81	16.61	54.8	39.64	0.81	12.71	21.43	28.66	23.37	11.44	16.22	33.09	6.79
19	5.76	0.08	58.43	57.09	30.25	55.43	16.32	54.44	39.43	0.67	12.55	21.25	28.68	23.22	11.41	16.21	33.06	6.55
19	5.61	0.07	25.53	57.12	30.39	55.58	16.4	54.56	39.49	0.71	12.57	21.29	28.66	23.27	11.4	16.21	33.07	6.57
19	5.53	0.05	25.62	57.14	30.42	55.63	16.45	54.66	39.56	0.74	12.6	21.34	28.67	23.3	11.45	16.22	33.08	6.61
19	5.98	0.11	58.33	57.08	30.13	55.31	16.22	54.24	39.42	0.63	12.5	21.16	28.64	23.11	11.39	16.15	33.03	6.31
19	5.86	0.09	25.42	57.09	30.24	55.44	16.32	54.43	39.44	0.67	12.54	21.25	28.67	23.21	11.4	16.16	33.06	6.54
19	5.19	0.04	25.97	57.38	30.72	55.94	16.75	54.92	39.8	0.87	12.78	21.59	28.67	23.46	11.48	16.28	33.12	6.85
19	5.41	0.05	58.71	57.2	30.51	55.72	16.54	54.7	39.59	0.77	12.69	21.38	28.66	23.34	11.44	16.23	33.08	6.7
19	5.22	0.04	25.87	57.33	30.67	55.86	16.7	54.88	39.71	0.85	12.75	21.51	28.65	23.44	11.45	16.23	33.11	6.81
15	5.43	0.04	24.44	56.1	29.6	54.1	15.22	54.7	38.69	0.75	12.82	29.32	28.61	22.6	11.72	15.83	32	5.95
15	5.45	0.05	24.46	56.21	29.66	54.83	15.59	54.89	38.94	0.79	12.94	29.5	28.66	22.91	11.79	15.9	32.17	6.1
15	5.6	0.07	24.48	56.18	29.45	54.81	15.56	54.87	38.92	0.76	12.92	29.46	28.63	23.8	11.77	15.87	32.15	6.09
15	5.72	0.08	24.47	56.17	29.54	54.79	15.54	54.86	38.91	0.74	12.91	29.45	28.62	23.7	11.76	15.86	32.13	6.07
15	5.75	0.09	24.45	56.11	29.63	54.12	15.22	54.72	38.7	0.65	12.82	29.32	28.61	23.6	11.73	15.82	32.01	5.97
15	5.8	0.11	24.43	56.13	29.73	54.32	15.36	54.76	38.72	0.65	12.84	29.38	28.63	23.63	11.74	15.84	32.07	6.02
15	5.22	0.03	24.48	56.15	29.65	54.73	15.46	54.81	38.86	0.69	12.87	29.41	28.63	23.68	11.73	15.85	32.09	6.03
15	5.34	0.04	24.46	56.16	29.7	54.75	15.5	54.83	38.88	0.73	12.88	29.42	28.62	23.69	11.75	15.85	32.12	6.05
15	5.43	0.05	24.49	56.2	29.74	54.82	15.57	54.88	38.93	0.77	12.93	29.48	28.64	22.9	11.79	15.89	32.19	6.12
15	5.52	0.04	24.41	56.4	29.65	54.87	15.65	54.93	38.98	0.83	12.96	29.53	28.68	22.94	11.8	15.91	32.2	6.13
12	5.45	0.05	23.41	55.13	28.45	52.45	14.22	53.46	38.91	0.76	12.89	21.34	28.65	23.22	12.73	16.26	33.03	6.25
12	5.85	0.06	23.56	55.1	28.46	52.36	14.14	53.46	38.65	0.73	12.21	21.14	28.61	23.12	12.7	16.21	32.09	6.15
12	5.76	0.05	23.46	55.19	28.73	52.87	14.59	53.88	38.9	0.78	12.98	21.52	28.67	23.4	12.76	16.3	33.07	6.34
12	5.77	0.04	23.73	55.23	28.82	52.97	14.63	53.93	38.96	0.79	12.99	21.59	28.68	23.44	12.77	16.31	33.08	6.36
12	5.34	0.07	23.32	55.16	28.55	52.68	14.48	53.7	38.82	0.76	12.97	21.48	28.65	23.36	12.74	16.3	33.06	6.34
12	5.53	0.06	23.45	55.15	28.48	52.54	14.45	53.65	38.75	0.75	12.96	21.42	28.64	23.3	12.75	16.29	33.05	6.32
12	5.32	0.05	23.21	55.13	28.5	52.39	14.3	53.5	38.62	0.73	12.43	21.21	28.62	23.19	12.69	16.23	32	6.18
12	5.58	0.04	23.58	55.15	28.49	52.53	14.45	53.66	38.75	0.75	12.91	21.33	28.64	23.26	12.73	16.28	33.01	6.26
12	5.23	0.05	23.66	55.14	28.51	52.47	14.35	53.53	38.69	0.72	12.54	21.28	28.63	23.25	12.69	16.24	32..09	6.22
12	5.42	0.06	23.27	55.18	28.61	52.79	14.52	54.79	38.89	0.77	12.97	21.5	28.66	23.38	12.75	16.3	33.07	6.34
21	5.54	0.09	25.44	58.13	39.62	64.44	20.24	56.12	43.21	0.79	12.43	28.97	31.44	23.36	14.83	16.33	34.25	8.32
21	5.31	0.07	25.53	58.19	39.72	64.52	20.4	56.7	43.21	0.57	12.26	28.6	31.54	23.33	14.6	16.23	34.3	8.61
21	5.21	0.06	25.41	58.24	39.79	64.64	20.55	56.88	43.36	0.72	12.39	28.75	31.62	23.59	14.77	16.32	34.35	8.53
21	5.97	0.11	25.93	58.05	39.25	64.27	20.07	56.41	43.06	0.71	12.08	28.31	31.3	23.07	14.33	16.07	34.09	8.32
21	5.11	0.03	25.33	58.28	39.88	64.77	20.65	56.97	43.38	0.79	12.43	28.97	31.66	23.68	14.87	16.35	34.36	8.63
21	5.74	0.09	25.7	58.11	39.39	64.35	20.2	56.52	43.09	0.71	12.11	28.41	31.42	23.13	14.43	16.11	34.17	8.47
21	5.86	0.1	25.83	58.06	39.33	64.35	20.13	56.46	43.06	0.73	12.1	28.36	31.36	23.08	14.39	16.07	34.13	8.41
21	5.64	0.09	25.71	58.08	39.46	64.42	20.26	56.55	43.12	0.74	12.16	28.48	31.47	23.19	14.5	16.13	34.22	8.49
21	5.54	0.08	25.6	58.13	39.66	64.47	20.33	56.62	43.16	0.78	12.2	28.54	31.51	23.26	14.54	16.18	34.24	8.53
21	5.43	0.07	25.53	58.19	39.73	64.54	20.43	56.71	43.22	0.63	12.33	28.61	31.55	23.34	14.62	16.25	34.3	8.62
23	5.52	0.13	25.34	59.11	40.6	65.4	20.21	54.63	45.26	0.81	12.73	28.54	41.75	23.34	14.83	16.46	38.26	10.43
23	5.95	0.13	25.84	25.1	40.42	65.32	20.33	54.55	45.22	0.63	12.53	28.33	41.52	23.31	14.42	16.08	38.05	10.32
23	5.21	0.1	25.4	59.22	40.86	65.82	20.64	54.93	45.48	0.93	12.85	28.77	41.89	23.68	14.87	16.49	38.29	10.76
23	5.33	0.08	25.5	59.2	40.74	65.73	20.59	54.86	45.42	0.88	12.76	28.7	41.83	23.61	14.75	16.33	38.19	10.67
23	5.12	0.08	25.5	59.2	40.76	65.75	20.6	54.82	45.45	0.89	12.79	28.73	41.85	23.62	14.75	16.35	38.2	10.69
23	5.43	0.09	25.4	59.22	40.85	65.8	20.63	54.91	45.46	0.91	12.83	28.75	41.88	23.66	14.87	16.47	38.28	10.75
23	5.73	0.12	25.81	59.12	40.53	65.43	20.4	54.64	45.28	0.75	12.6	28.49	41.61	23.44	14.54	16.13	38.06	10.45
23	5.84	0.13	25.8	59.13	40.59	65.6	20.49	54.67	45.32	0.82	12.67	28.59	41.71	23.49	14.61	16.2	38.09	10.44
23	5.67	0.12	25.6	59.19	40.66	65.69	20.54	54.75	45.37	0.87	12.74	28.63	41.79	23.54	14.69	16.28	38.15	10.61
23	5.54	0.1	25.4	59.22	40.84	65.79	20.61	54.89	45.45	0.91	12.82	28.74	41.87	23.65	14.87	16.45	38.26	10.73
25	4.15	0.06	25.14	60.34	45.99	79.85	24.81	67.91	45.86	0.83	16.5	30.22	41.98	24.92	14.97	21.48	39.65	11.87
25	4.32	0.07	25.15	60.3	45.91	79.77	24.74	67.83	45.79	0.74	16.4	30.13	41.89	24.82	14.9	21.41	39.57	11.81
25	4.21	0.06	25.14	60.33	45.98	79.83	24.79	67.88	45.84	0.8	16.46	30.18	41.95	24.88	14.94	21.45	39.61	11.84
25	4.27	0.07	25.17	60.25	45.83	79.72	24.66	67.72	45.71	0.71	16.33	30.11	41.8	24.75	14.84	21.34	39.52	11.72
25	4.88	0.1	25.33	60.1	45.4	79.15	24.11	67.09	45.21	0.51	16.08	30.04	41.32	24.26	14.19	21.06	39.16	11.31
25	4.87	0.1	25.33	60.11	45.43	79.25	24.16	67.14	45.28	0.55	16.09	30.03	41.37	24.31	14.25	21.09	39.21	11.38
25	4.66	0.09	25.3	60.13	45.47	79.3	24.21	67.22	45.32	0.58	16.11	30.04	41.44	24.43	14.32	21.1	39.29	11.43
25	4.43	0.08	25.22	60.22	45.71	79.55	24.43	67.45	45.54	0.69	16.26	30.09	41.64	24.71	14.69	21.29	39.4	11.62
25	4.33	0.08	25.23	60.17	45.62	79.42	24.35	67.39	45.46	0.65	16.18	30.09	41.57	24.64	14.63	21.15	39.37	11.57
25	4.55	0.09	25.29	60.15	45.55	79.34	24.26	67.3	45.4	0.62	16.15	30.04	41.52	24.55	14.58	21.12	39.34	11.51
26	4.57	0.09	25.22	61.75	49.59	82.75	23.69	84.62	46.67	1.4	15.56	33.09	43.65	24.69	16.71	22.24	43.66	12.61
26	4.22	0.06	25.13	61.87	49.73	82.83	23.76	84.73	46.75	1.55	15.79	33.19	43.78	24.81	16.8	22.39	43.85	12.89
26	4.52	0.09	25.22	61.79	49.63	82.79	23.74	84.68	46.7	1.42	15.6	33.11	43.71	24.71	16.73	22.27	43.66	12.72
26	4.84	0.11	25.27	61.43	49.47	82.52	23.62	84.44	46.59	1.32	15.46	33.07	43.52	24.41	16.52	22.13	43.43	12.41
26	4.13	0.06	25.13	61.9	49.77	82.85	23.79	84.74	46.76	1.55	15.81	33.22	43.79	24.83	16.8	22.41	43.87	12.91
26	4.65	0.1	25.23	61.7	49.52	82.71	23.64	84.55	46.66	1.39	15.55	33.09	43.63	24.68	16.66	22.22	43.63	12.58
26	4.53	0.09	25.22	61.76	49.61	82.78	23.72	84.66	46.69	14.2	15.57	33.1	43.66	24.7	16.72	22.25	43.65	12.67
26	4.32	0.07	25.11	61.98	49.85	82.87	23.84	84.82	46.84	1.6	15.88	33.28	43.84	24.97	16.89	22.52	43.98	12.98
26	4.75	0.11	25.27	61.45	49.49	82.55	23.66	84.51	46.62	1.33	15.49	33.07	43.54	24.43	16.56	22.18	43.54	12.42
26	4.47	0.08	25.17	61.85	49.69	82.83	23.79	84.77	46.8	1.49	15.66	33.16	43.76	24.76	16.76	22.31	43.76	12.81
27	4.43	0.05	25.2	62.61	50.61	83.48	25.69	84.8	46.81	1.07	15.83	33.1	43.09	24.41	16.29	22.39	43.28	12.37
27	4.66	0.06	25.23	62.55	50.54	83.43	25.66	84.77	46.76	1.07	15.82	33.09	43.09	24.37	16.27	22.35	43.26	12.36
27	4.53	0.05	25.1	62.62	50.61	83.49	25.69	84.81	46.83	1.08	15.84	33.12	43.11	24.42	16.29	22.4	43.29	12.38
27	4.75	0.07	25.26	62.36	50.43	83.36	25.61	84.7	46.67	1.06	15.66	33.04	43.07	24.3	16.22	22.29	43.17	12.28
27	4.75	0.07	25.27	62.34	50.42	83.31	25.58	84.67	46.65	1.06	15.64	33.04	43.06	24.26	16.19	22.26	43.15	12.23
27	4.32	0.04	25.17	62.65	50.65	83.52	25.74	84.84	46.88	1.08	15.87	33.15	43.13	24.45	16.32	22.48	43.32	12.43
27	4.83	0.09	25.32	62.32	50.62	83.48	25.52	84.79	46.44	1.05	15.55	33	43.04	24.16	16.1	22.17	43.09	12.13
27	4.82	0.09	25.31	62.32	50.61	83.49	25.54	84.81	46.51	1.06	15.61	33.03	43.05	24.22	16.16	22.21	43.13	12.19
27	4.87	0.1	25.34	62.27	50.33	83.27	25.49	84.65	46.4	1.05	15.49	33.03	43.05	24.18	16.13	22.13	43.1	12.16
27	3.56	0.06	25.25	62.45	50.49	83.41	25.64	84.74	46.73	1.07	15.79	33.05	43.08	24.33	16.25	22.33	43.23	12.33
29	4.13	0.06	25.18	61.23	46.34	67.41	20..51	55.71	45.27	0.82	13.21	26.17	36.55	22.23	13.25	16.06	34.05	9.11
29	4.27	0.08	25.33	61.07	46.15	67.47	20.33	55.41	45.16	0.7	13.12	26.07	36.39	22.11	13.1	16.03	34.02	9.06
29	4.12	0.05	25.16	61.36	46.44	67.53	20.62	55.84	45.37	0.91	13.34	26.25	36.64	22.33	13.38	16.11	34.15	9.22
29	4.12	0.04	25.14	61.41	46.49	67.61	20.7	55.9	45.41	0.95	13.4	26.31	36.71	22.39	13.43	16.16	34.22	9.27
29	4.11	0.03	25.13	61.43	46.52	67.65	20.73	55.95	45.48	0.98	13.45	26.34	36.74	22.46	13.47	16.22	34.28	9.34
29	4.11	0.03	25.13	61.44	46.52	67.65	20.73	55.94	45.47	0.97	13.44	26.35	36.73	22.45	13.47	16.21	34.27	9.32
29	4.19	0.07	25.26	61.11	46.25	67.3	20.41	55.49	45.16	0.74	13.14	26.08	36.43	22.13	13.16	16.04	34.03	9.07
29	4.17	0.07	25.23	61.14	46.3	67.35	20.46	55.65	45.21	0.77	13.18	26.13	36.51	22.17	13.23	16.05	34.04	9.08
29	4.16	0.06	25.17	61.3	46.41	67.47	20.55	55.79	45.32	0.87	13.29	26.2	36.62	22.27	13.32	16.07	34.08	9.16
29	4.21	0.08	25.34	61.17	46.29	67.33	20.46	55.65	45.22	0.74	13.15	26.12	36.52	22.19	13.16	16.05	34.04	9.07
38	4.17	0.05	25.54	57.26	32.36	62.62	18.61	55.73	40.26	0.58	12.48	25.88	31.61	21.21	12.77	15.7	34.13	6.54
38	4.16	0.04	25.49	57.3	32.39	62.67	18.67	55.81	40.34	0.62	12.51	25.91	31.63	21.24	12.81	15.77	34.19	6.62
38	4.11	0.03	25.4	57.34	32.42	62.73	18.78	55.86	40.37	0.78	12.56	25.98	31.69	21.31	12.87	15.83	34.23	6.66
38	4.88	0.06	25.93	57.06	32.27	62.42	18.39	55.35	40.09	0.4	12.21	25.62	31.4	21.05	12.54	15.41	34.03	6.05
38	4.22	0.04	25.61	57.23	32.31	62.55	18.57	55.68	40.21	0.53	12.42	25.83	31.55	21.16	12.72	15.64	34.1	6.62
38	4.25	0.04	25.64	57.2	32.3	62.54	18.54	55.64	40.16	0.51	12.4	25.79	31.54	21.13	12.68	15.61	34.08	6.59
38	4.76	0.05	25.89	57.06	32.27	62.42	18.43	55.39	40.09	0.41	12.29	25.68	31.43	21.06	12.53	12.43	34.04	6.05
38	4.68	0.05	25.85	57.08	32.28	62.45	18.46	55.43	40.11	0.43	12.33	25.71	31.49	21.08	12.58	15.51	34.03	6.46
38	4.32	0.04	25.71	57.16	32.29	62.51	18.51	55.62	40.13	0.48	12.37	25.76	31.51	21.1	12.65	15.56	34.06	6.52
38	4.55	0.05	25.79	57.11	32.24	62.49	18.48	55.59	40.12	0.47	12.35	25.74	31.5	21.09	12.62	15.53	34.06	6.5
35	5.11	0.11	25.56	58.11	33.26	58.19	18.4	55.22	40.31	0.45	11.44	25.06	28.18	20.01	12.33	15.41	32.02	6.27
35	5.09	0.08	25.43	58.23	33.42	58.41	18.64	55.5	40.5	0.68	11.77	25.25	28.47	20.13	12.61	15.72	32.1	6.55
35	5.04	0.08	25.45	58.16	33.34	58.34	18.63	55.41	40.42	0.62	11.66	25.16	28.35	20.08	12.48	15.59	32.06	6.43
35	5.32	0.01	25.5	58.13	33.31	58.26	18.54	55.34	40.41	0.57	11.61	25.11	28.3	20.07	12.45	15.53	32.06	6.41
35	5.12	0.08	25.43	58.22	33.46	58.43	18.65	55.5	40.51	0.67	11.79	25.28	28.51	20.15	12.64	15.75	32.13	6.56
35	5.42	0.11	25.55	58.11	33.26	58.21	18.46	55.27	40.35	0.52	11.53	25.08	28.24	20.04	12.39	15.46	32.04	6.33
35	5.02	0.07	25.31	58.29	33.55	58.63	18.74	55.59	40.61	0.73	11.84	25.39	28.61	20.22	12.73	15.84	32.22	6.63
35	5.02	0.07	25.34	58.27	33.53	58.61	18.71	55.54	40.54	0.71	11.83	25.32	28.57	20.17	12.69	15.81	32.17	6.62
35	5.03	0.07	25.28	58.33	33.59	58.69	18.76	55.64	40.68	0.75	11.98	25.46	28.65	20.27	12.76	15.87	32.24	6.65
35	5.03	0.08	25.44	58.16	33.35	58.36	18.63	55.45	40.46	0.64	11.73	25.19	28.41	20.09	12.54	15.63	32.06	6.47
